# Supplementary material for: Resistance wheel running improves contractile strength, but not metabolic capacity, in a murine model of volumetric muscle loss injury
Source: Exp Physiol. 2023 Aug 10;108(10):1282–94. doi: 10.1113/EP091284 (PMC10543535; doi:10.1113/EP091284)
Supplement: Supplementary file 1 — Statistical Summary Document [file EPH-108-1282-s001.xlsx]

## Sheet: Statistical Summary Table
Statistical Summary Document
Manuscript Title:
Authors:	Albino G. Schifino, Christiana J. Raymond-Pope, Jun-Won Heo, Jennifer McFaline-Figueroa, Sarah M. Greising, Jarrod A. Call
Animal model used, if applicable:	C57Bl/6J
Underlying hypothesis:	This study was designed to evaluate skeletal muscle adaptations and functional capacity in response to early initiation of a resistance wheel running regimen following VML injury. Furthermore, to evaluate optimal intensities of overload with a low and high resistance protocol, with the hypothesis that eight weeks of progressive resistance wheel running would improve skeletal muscle contractile an…
Definitions of ‘n’:	n= number of VML-injured mice in each group
Statistical summary table:
Experimental question number	Finding/ conclusion	Experimental location/variable	Timepoint/speed/etc.	Mean value	Standard Deviation	n	Exact P value	Figure/table in which data are presented	Units	Data comparisons	Statistical test	Any other experimental factors	Comments
Multiple tests of the same question are shown in different rows		e.g. cortex vs cerebellum or genotype		(or other summary statistic)	(SD)	(value)	If P is considered significant against a stated confidence limit, authors may indicate this in bold.The exact value must be stated unless P is less than 0.0001, in which case < is permitted.					e.g. subjects’ age or sex	e.g. observation
1. Measures of body mass and injured gastrocnemius muscle characteristics	Uninjured mice had the highest terminal body mass while VML-injured mice that underwent low resistance wheel running had the lowest.	Uninjured	8 weeks	30.9	1.4	8	0.009	Table 1	g	All groups compared	One-way ANOVA
A. Terminal Body Mass		VML		31.02	1.95	12
		VML-high run		29.27	1.51	8
		VML-low run		28.83	1.05	8
B. Gastrocnemius Mass	VML untreated mice had the lowest gastrocnemius mass.	Uninjured	8 weeks	181.95	10.9	8	<0.0001	Table 1	mg	All groups compared	One-way ANOVA
		VML		133.4	22.6	12
		VML-high run		149.3	12.7	8
		VML-low run		136.8	15.8	8
C. Gastrocnemius Mass/Body Mass (mg/g)	VML untreated mice had the lowest gastrocnemius mass normalized to body mass. Mice that underwent high resistance wheel running had a similar gastrocnemius mass to uninjured mice.	Uninjured	8 weeks	5.88	0.21	8	<0.0001	Table 1	mg/g	All groups compared	One-way ANOVA
		VML		4.29	0.68	12
		VML-high run		5.11	0.5	8
		VML-low run		4.73	0.44	8
C. Muscle Mass Ratio (Injured/Ininjured)	VML untreated mice had the lowest injured/uninjured muscle mass ratio. Mice that underwent high resistance wheel running had a similar ratio to uninjured mice.	Uninjured	8 weeks	1	0.06	8	<0.0001	Table 1	Ratio	All groups compared	One-way ANOVA
		VML		0.73	0.11	12
		VML-high run		0.88	0.06	8
		VML-low run		0.8	0.06	8
2. In Vivo Contractile Kinetics
A. Twitch Torque	VML untreated mice had the lowest twitch torque, while both high and low resistance wheel running mice had a similar twitch torque to uninjured mice.	Uninjured	8 weeks	4.25	0.56	8	<0.0001	Table 2	mN·m	All groups compared	One-way ANOVA
		VML		2.06	0.56	12
		VML-high run		3.63	0.83	8
		VML-low run		3.89	0.61	8
B. Peak Isometric Torque	VML untreated mice had the lowest peak isometric torque, while both high and low resistance wheel running partially mitigated this decline.	Uninjured	8 weeks	25.17	1.28	8	<0.0001	Table 2; Fig 2	mN·m	All groups compared	One-way ANOVA
		VML		14.04	2.48	12
		VML-high run		17.41	1.91	8
		VML-low run		17.29	2.53	8
C. Normalized Peak Torque	VML untreated mice had the lowest peak isometric torque normalized to body mass, while both high and low resistance wheel running partially mitigated this decline.	Uninjured	8 weeks	814.5	49.27	8	<0.0001	Table 2	mN·m / kg	All groups compared	One-way ANOVA
		VML		453.7	80.3	12
		VML-high run		596.9	77.65	8
		VML-low run		598.9	79.78	8
D. Avg +dP/dt	Average rate of contraction was reduced for all VML-injured mice, regardless of treatment.	Uninjured	8 weeks	575.5	135.9	8	<0.0001	Table 2	mN·m / s	All groups compared	One-way ANOVA
		VML		357.5	124.6	12
		VML-high run		366.98	37.28	8
		VML-low run		375.61	53.25	8
E. Time to Peak (TTP)	No differences across groups.	Uninjured	8 weeks	0.064	0.012	8	0.0182	Table 2	sec	All groups compared	One-way ANOVA
		VML		0.059	0.03	12
		VML-high run		0.082	0.01	8
		VML-low run		0.0794	0.0004	8
F. Avg -dP/dt	Average rate of relaxation was lowest for VML untreated mice, which was partially mitigated by high and low resistance wheel running.	Uninjured	8 weeks	635.61	77.75	8	<0.0001	Table 2	mN·m / s	All groups compared	One-way ANOVA
		VML		260.7	125.6	12
		VML-high run		494.9	63.76	8
		VML-low run		454.28	71.45	8
G. 1/2 Relaxation Time	Mice that underwent low resistance wheel running had the longest half relaxation time.	Uninjured	8 weeks	0.043	0.004	8	0.0154	Table 2	sec	All groups compared	One-way ANOVA
		VML		0.043	0.004	12
		VML-high run		0.049	0.006	8
		VML-low run		0.052	0.003	8
3. Wheel Running Activity / Treadmill Capacity
A. Cumulative wheel running distance	No difference between groups	Uninjured	8 weeks	NA	NA		0.3395	Fig 1	km	VML-high vs. VML-low	Unpaired t-test
		VML		NA	NA
		VML-high run		130.8	31.43	8
		VML-low run		176.1	33.23	8
B: Mean daily distance per week	Weeks 4-6 are greater than Week 1, independent of group	VML-high run	Week 1	1.1	0.9	8		Fig 1	km	VML-high vs. VML-low and time	Two-way ANOVA	Interaction: p=0.4872, Group Effect: p=0.5392, Time Effect: p<0.0001
		VML-low run		1	0.4	8
		VML-high run	Week 2	2.6	2.5	8
		VML-low run		3.1	2.3	8
		VML-high run	Week 3	2.8	2.3	8
		VML-low run		2.9	2.2	8
		VML-high run	Week 4	4.5	3.5	8
		VML-low run		4	2.3	8
		VML-high run	Week 5	4.4	3.5	8
		VML-low run		3	2.8	8
		VML-high run	Week 6	4.4	2.1	8
		VML-low run		2.9	2.6	8
		VML-high run	Week 7	2.7	1.9	8
		VML-low run		1.8	1.4	8
		VML-high run	Week 8	2.9	1.8	8
		VML-low run		2.2	1.6	8
C. Treadmill exercise capacity	Treadmill exercise capacity was significantly gretaer in both high and low resistance wheel running groups compared to uninjured and untreated mice.	Uninjured	8 weeks	2045.7	575.6	8	<0.0001	Fig 1	m	All groups compared	One-way ANOVA
		VML		1559.1	730.4	12
		VML-high run		5191.5	1519	8
		VML-low run		4334.5	1008.4	8
4. In vivo torque-velocity, power curve, peak isokinetic power
A. Torque Normalized to body mass	Troque normalized to body mass was significantly lower in all VML-injured groups compared to Uninjured. Torque normalized to body mass was significantly lower in VML compared to both VML-high run and VML-low run	Uninjured	8 weeks	814.5	49.3	8	<0.0001	Fig 2	mN·m / mg	All groups compared	One-way ANOVA
		VML		453.7	80.3	12
		VML-high run		596.9	77.6	8
		VML-low run		598.9	79.8	8
A. Torque Normalized to Gastrocnemius Mass	Troque normalized to gastrocnemius muscle mass was significantly lower in VML compared to uninjured	Uninjured	8 weeks	138.8	11.3	8	0.0043	Fig 2	mN·m / mg	All groups compared	One-way ANOVA
		VML		108.5	23.4	12
		VML-high run		117.2	15.5	8
		VML-low run		126.3	10.4	8
C. Power Output	Peak power was significantly greater in Uninjured compared to all VML-injured groups, independent of contractile velocity (main effect of group) at 400, 600, and 800	Uninjured	100°/sec (8 weeks)	0.202809	0.0167394	8		Fig 3	W / mg	All groups compared	Two-way ANOVA	Interaction: p=0.049; Group Effect: p=0.0012; Time Effect: p<0.0001
		VML		0.167741	0.0303763	12
		VML-high run		0.144538	0.0167022	8
		VML-low run		0.164761	0.0240997	8
		Uninjured	200°/sec (8 weeks)	0.33867	0.0277185	8
		VML		0.248747	0.0774086	12
		VML-high run		0.228535	0.0257326	8
		VML-low run		0.260973	0.0365293	8
		Uninjured	400°/sec (8 weeks)	0.416483	0.0442624	8
		VML		0.29527	0.122312	12
		VML-high run		0.267689	0.0311562	8
		VML-low run		0.297871	0.0474483	8
		Uninjured	600°/sec (8 weeks)	0.384899	0.0467484	8
		VML		0.273178	0.137061	12
		VML-high run		0.232774	0.0358077	8
		VML-low run		0.27763	0.071754	8
		Uninjured	800°/sec (8 weeks)	0.309813	0.0281887	8
		VML		0.226371	0.126472	12
		VML-high run		0.164082	0.041189	8
		VML-low run		0.19151	0.0540188	8
D. Peak Isokinetic Power	Peak power was significantly greater in Uninjured compared to all VML-injured groups	Uninjured	8 weeks	0.42	0.04	8	0.0005	Fig 3	W / mg	All groups compared	One-way ANOVA
		VML		0.27	0.1	12
		VML-high run		0.27	0.03	8
		VML-low run		0.31	0.06	8
5. Muscle Fiber Metabolism
A. Muscle fiber oxygen consumption	There was a significant interaction between group and CK Clamped ATP Gibbs free energy, and Uninjured had greater respiration at the -12.88, -13.07, -13.37 GATP clamped levels compared to VML	Uninjured	-12.88	107.13	10.53	8	0.0002	Fig 4	JO2	All groups compared	Two-way ANOVA	Interaction: p=0.0002; Group effect: p0.0356, ATP: p<0.0001
		VML		83.24	17.84	12
		VML-high run		91.79	18.71	8
		VML-low run		93.9	13.75	8
		Uninjured	-13.07	101.84	10.01	8
		VML		79.13	16.35	12
		VML-high run		87.83	17.4	8
		VML-low run		89.76	12.97	8
		Uninjured	-13.37	94.425	9.23	8
		VML		74.61	15.5	12
		VML-high run		82.45	15.18	8
		VML-low run		84.26	11.81	8
		Uninjured	-13.84	86.25	7.8	8
		VML		70.6	14.22	12
		VML-high run		76.76	12.9	8
		VML-low run		78.73	10.59	8
		Uninjured	-14.22	72.72	6.91	8
		VML		60.71	11.4	12
		VML-high run		65.28	9.43	8
		VML-low run		67.79	8.85	8
		Uninjured	-14.46	61.38	6.09	8
		VML		53.73	10.78	12
		VML-high run		58.51	10.58	8
		VML-low run		63.51	9.28	8
B. Maximal coupled respiration rate	Max coupled respiration was significantly greater in Uninjured compared to VML	Uninjured	8 weeks	107.1	10.53	8	0.0251	Fig 4	JO2	All groups compared	One-way ANOVA
		VML		83.87	17.71	12
		VML-high run		91.79	18.71	8
		VML-low run		93.91	13.75	8
C. Electron Conductance	Electron conductance was significantly lower in all VML-injured groups compared to Uninjured	Uninjured	8 weeks	39.7	4.14	8	0.004	Fig 4	JO2 / ΔGATP	All groups compared	Kruskal-Wallis
		VML		27.1	12.08	12
		VML-high run		26.54	12.21	8
		VML-low run		25.46	6.96	8
6. Protein Expression
A. Akt	No differences across groups	Uninjured	8 weeks	1	0.16	5	0.0697	Fig 6B	Relative expression	All groups compared	One-way ANOVA
		VML		3.17	2	5
		VML-high run		1.78	0.78	6
		VML-low run		2.13	1.23	8
B. P70S6K	No differences across groups	Uninjured	8 weeks	1	0.3	5	0.7753	Fig 6D	Relative expression	All groups compared	One-way ANOVA
		VML		1.02	0.37	5
		VML-high run		0.93	0.33	8
		VML-low run		0.84	0.23	6
C. mTOR	No differences across group	Uninjured	8 weeks	1	0.722644	5	0.2694	Fig 6C	Relative expression	All groups compared	One-way ANOVA
		VML		1.39631	1.22666	5
		VML-high run		1.86856	1.74705	6
		VML-low run		2.53984	1.40502	8
D. Atrogin-1	Atrogin-1 was lowest in the muscle of high resistance wheel running mice.	Uninjured	8 weeks	1	0.23	5	0.0429	Fig 5C	Relative expression	All groups compared	One-way ANOVA
		VML		1.09	0.2	4
		VML-high run		0.81	0.11	8
		VML-low run		0.88	0.14	8
E. MuRF1	No differences across groups	Uninjured	8 weeks	1	0.16	5	0.1931	Fig 5B	Relative expression	All groups compared	One-way ANOVA
		VML		1	0.2	5
		VML-high run		0.81	0.12	7
		VML-low run		0.87	0.19	7
F. PGC-1⍺	No differences across groups	Uninjured	8 weeks	1	0.25	5	0.3295	In-text	Relative expression	All groups compared	One-way ANOVA
		VML		0.74	0.3	4
		VML-high run		0.87	0.24	7
		VML-low run		0.78	0.17	8
G. p70s6k	No differences across groups	Uninjured	8 weeks	1	0.3	5	0.6993	Fig 6E	Relative expression	All groups compared	One-way ANOVA
		VML		1.1	0.27	5
		VML-high run		1.08	0.57	6
		VML-low run		0.87	0.38	8
